# Supplementary material for: Spatio-temporal distribution of negative emotions on Twitter during floods in Chennai, India, in 2015: a post hoc analysis
Source: Int J Health Geogr. 2020 May 28;19:19. doi: 10.1186/s12942-020-00214-4 (PMC7254639; doi:10.1186/s12942-020-00214-4)
Supplement: Supplementary file 1 — Additional file 1. Geographical coordinates and ward number of negative tweets. [file 12942_2020_214_MOESM1_ESM.xlsx]

## Sheet: Pre disaster
ID	Latitude	Longitude	ward_no	anger	disgust	fear	sadness
1	13.0865	80.2457	103	0	0	0	1
2	12.9833	80.2182	178	0	1	0	1
3	12.9901	80.257	181	0	1	0	0
4	12.9014	80.2218	197	0	0	0	2
5	13.0606	80.2598	111	0	1	0	0
6	12.9907	80.2664	181	0	0	1	1
7	12.9507	80.2417	193	0	0	1	0
8	13.0142	80.2482	175	0	0	0	1
9	13.091	80.2694	58	0	0	1	1
10	13.0237	80.2275	142	0	0	0	1
11	13.0666	80.2274	109	0	1	0	0
12	13.0312	80.255	123	0	0	0	1
13	12.8976	80.2218	197	0	0	1	0
14	13.0096	80.2361	171	0	0	0	1
15	13.0219	80.1855	157	0	0	0	1
16	12.9011	80.2315	197	0	0	0	1
17	13.0433	80.2487	118	0	0	1	0
18	13.0954	80.2038	95	0	0	1	0
19	13.0511	80.2118	130	0	1	0	0
20	13.0457	80.2627	119	0	0	3	1
21	13.0813	80.2688	58	0	0	0	1
22	13.0457	80.2627	119	0	1	0	0
23	12.9873	80.1755	159	0	1	0	1
24	12.8646	80.2406	199	0	0	0	1
25	13.0842	80.21	100	0	0	1	1
26	13.0598	80.2664	63	0	0	0	1
27	13.0892	80.2903	60	0	0	1	1
28	12.9459	80.2344	193	0	0	1	1
29	12.8646	80.2406	199	0	0	0	1
30	13.0391	80.2371	136	0	0	0	1
31	13.0173	80.2409	171	0	1	0	1
32	13.035	80.2531	122	0	0	0	1
33	13.062	80.2805	114	0	0	0	1
34	13.0548	80.25	111	0	0	0	1
35	12.9988	80.2543	175	0	0	0	1
36	13.0865	80.2457	103	0	0	0	1
37	13.0393	80.2123	132	0	1	0	0
38	12.9988	80.2543	175	0	0	0	1
39	13.0393	80.2123	132	0	0	1	0
40	13.046	80.258	118	0	0	1	1
41	13.0829	80.2711	58	0	0	0	1
42	13.1274	80.2668	37	0	0	2	0
43	13.0941	80.2588	76	0	0	0	1
44	13.0145	80.2099	170	0	1	0	0
45	12.9918	80.2607	181	0	0	0	1
46	13.0219	80.1855	157	0	0	0	1
47	13.0035	80.2638	176	0	0	0	1
48	12.8786	80.2334	198	0	0	0	1
49	13.1202	80.2274	66	0	1	0	0
50	12.9918	80.2607	181	0	0	0	1
51	12.8735	80.2217	200	0	0	0	1
52	12.9918	80.2607	181	0	0	0	1
53	13.0466	80.2431	117	0	0	0	1
54	12.8786	80.2334	198	0	0	0	1
55	12.993	80.267	181	0	0	0	1
56	13.0757	80.2404	107	0	0	0	1
57	13.0639	80.2479	111	0	0	0	1
58	12.9111	80.2288	197	0	0	0	1
59	13.081	80.1984	90	0	0	0	1
60	13.1254	80.2418	69	0	1	0	0
61	13.0558	80.2579	115	0	0	0	1
62	12.9014	80.2218	197	0	1	2	1
63	12.993	80.267	181	0	0	1	0
64	13.098	80.2375	96	0	0	0	1
65	13.0716	80.2647	61	0	0	0	1
66	13.0597	80.2664	63	0	0	0	1
67	13.0377	80.1599	150	0	0	0	1
68	12.984	80.2662	181	0	2	0	0
69	13.058	80.274	116	0	0	0	1
70	13.0716	80.2647	61	0	0	0	1
71	13.0714	80.2637	61	0	0	1	0
72	13.0043	80.2563	175	0	0	0	1
73	12.9014	80.2218	197	0	0	0	1
74	12.929	80.231	195	0	0	0	2
75	13.0639	80.2479	111	0	0	0	1
76	13.0097	80.2464	172	0	0	0	2
77	13.0097	80.2464	172	0	0	0	1
78	13.0707	80.2545	61	0	1	0	0
79	12.9037	80.2276	197	0	1	0	0
80	13.0097	80.2464	172	0	0	2	2
81	13.0314	80.2251	140	0	0	1	0
82	13.0627	80.2726	114	0	0	0	1
83	13.0248	80.2745	126	0	0	0	1
84	12.9075	80.2492	196	0	0	1	0
85	13.0574	80.2486	111	0	2	0	1
86	13.0734	80.2563	61	0	0	0	1
87	12.9916	80.2169	174	0	0	0	1
88	13.0582	80.2482	111	0	0	0	1
89	13.0896	80.2788	59	0	0	1	0
90	13.1261	80.2123	64	0	0	0	1
91	13.1265	80.2898	43	0	0	0	1
92	13.1179	80.2823	48	0	0	0	1
93	13.0579	80.2347	110	0	0	0	1
94	12.9954	80.2559	175	0	0	0	1
95	12.9957	80.2423	174	0	0	0	1
96	13.1251	80.2788	40	0	0	0	1
97	13.0081	80.2129	174	0	0	0	1
98	13.0707	80.2545	61	0	0	0	1
99	13.0214	80.2206	142	0	0	0	1
100	12.9071	80.2414	198	0	0	0	2
101	13.0666	80.2274	109	0	0	0	1
102	13.0829	80.2711	58	0	0	0	1
103	13.0454	80.2343	136	0	0	1	0
104	12.9907	80.2171	174	0	0	0	1
105	12.9861	80.2567	182	0	0	0	1
106	12.8971	80.2419	198	0	0	0	1
107	13.0237	80.2275	142	0	0	1	0
108	13.11	80.2084	65	0	0	0	1
109	12.8786	80.2334	198	0	0	0	1
110	13.0334	80.2606	123	0	0	0	1
111	13.0993	80.2627	77	0	1	0	0
112	13.0588	80.2699	63	0	0	0	1
113	13.0288	80.261	126	0	0	0	1
114	13.008	80.2582	175	0	0	0	1
115	13.1171	80.2782	47	0	0	0	1
116	13.0558	80.2579	115	0	0	0	1
117	12.9014	80.2218	197	0	0	0	1
118	12.9833	80.2182	178	0	2	0	0
119	13.0864	80.2835	59	0	0	0	1
120	13.0298	80.2725	124	0	1	0	0
121	13.0141	80.2055	170	0	0	0	1
122	13.0437	80.2173	132	0	0	0	1
123	13.0602	80.2374	110	0	0	0	1
124	13.0298	80.2725	124	0	0	0	2
125	13.0502	80.2095	130	0	0	2	0
126	13.0433	80.2487	118	0	0	0	1
127	12.9842	80.2592	182	0	1	0	0
128	13.0815	80.2548	104	0	0	0	1
129	13.0478	80.2749	120	0	1	0	0
130	13.0555	80.2803	116	0	0	0	1
131	13.0555	80.2803	116	0	0	1	1
132	13.1323	80.279	38	0	0	0	1
133	13.0682	80.2799	59	0	0	0	2
134	13.0707	80.2545	61	0	0	1	0
135	13.0707	80.2545	61	0	0	0	1
136	13.0237	80.2275	142	0	0	0	1
137	13.037	80.2669	123	0	0	0	1
138	12.9833	80.2182	178	0	0	0	1
139	13.1172	80.2155	65	0	1	0	1
140	13.0643	80.1695	147	0	0	0	1
141	12.9092	80.2329	197	0	1	0	0
142	12.9221	80.2303	197	0	0	0	1
143	12.8566	80.2263	200	0	1	0	1
144	13.008	80.2081	170	0	0	0	1
145	13.1274	80.2668	37	0	0	0	1
146	12.9842	80.2592	182	0	0	0	1
147	13.0614	80.2482	111	0	1	0	0
148	12.9701	80.21	169	0	1	0	0
149	13.0645	80.2345	110	0	1	0	1
150	12.8786	80.2334	198	0	0	0	1
151	13.0644	80.2833	114	0	1	0	0
152	12.8949	80.2466	198	0	1	0	0
153	13.0808	80.2857	60	0	0	0	1
154	13.1186	80.2331	68	0	1	0	1
155	12.9014	80.2218	197	0	0	0	1
156	13.064	80.2352	110	0	1	0	0
157	13.0288	80.261	126	0	0	0	1
158	13.0433	80.2487	118	0	0	3	4
159	13.1191	80.2775	40	0	0	1	0
160	13.1289	80.2486	35	0	0	0	1
161	13.0532	80.2497	113	0	0	0	1
162	13.0176	80.2737	173	0	0	0	1
163	13.0374	80.2737	125	0	0	0	1
164	13.0693	80.2667	63	0	1	0	0
165	12.9066	80.2268	197	0	0	0	1
166	12.9426	80.2366	194	0	0	0	1
167	12.9731	80.2196	178	0	0	0	1
168	13.0478	80.2749	120	0	0	0	1
169	13.0818	80.2757	59	0	0	0	1
170	13.0302	80.2527	123	0	0	0	1
171	13.1276	80.2901	40	0	0	0	1
172	13.0808	80.2857	60	0	0	2	0
173	13.0293	80.2656	126	0	1	0	0
174	13.0355	80.2647	123	0	0	0	1
175	13.0435	80.2487	118	0	1	0	0
176	13.0354	80.243	117	1	0	1	0
177	13.0301	80.2644	124	1	1	0	1
178	13.0214	80.2206	142	1	0	0	0
179	13.0314	80.2251	140	1	0	1	0
180	13.062	80.2805	114	1	0	0	0
181	13.0755	80.2762	59	1	1	1	1
182	12.8976	80.2218	197	1	0	0	1
183	12.9501	80.2405	193	1	0	0	0
184	13.0141	80.2328	171	1	0	0	0
185	12.9069	80.22	197	1	0	0	1
186	13.0096	80.2361	171	1	0	0	0
187	13.062	80.2805	114	1	0	0	0
188	12.8976	80.2218	197	1	1	0	1
189	12.8869	80.2256	198	1	0	0	1
190	13.0749	80.1901	93	1	0	0	0
191	12.9833	80.2182	178	1	0	0	2
192	13.0457	80.2627	119	1	1	0	0
193	13.0715	80.261	61	1	0	0	0
194	12.8646	80.2406	199	1	0	0	1
195	12.9833	80.2182	178	1	0	0	0
196	13.1274	80.2668	37	1	0	0	0
197	13.0141	80.2328	171	1	0	1	0
198	13.0941	80.2588	76	1	0	0	0
199	13.0433	80.2487	118	1	1	0	0
200	12.8998	80.2314	197	1	0	0	0
201	12.8869	80.2256	198	1	0	0	0
202	12.9111	80.2288	197	1	0	0	2
203	12.8786	80.2334	198	1	0	0	1
204	13.0532	80.2497	113	1	0	0	0
205	13.0714	80.2637	61	1	0	0	1
206	13.0077	80.2587	176	1	0	0	1
207	13.0207	80.2531	173	1	1	0	1
208	12.8786	80.2334	198	1	0	0	1
209	13.0097	80.2464	172	1	1	0	0
210	13.0141	80.2328	171	1	1	0	0
211	13.0097	80.2464	172	1	0	0	0
212	13.0097	80.2464	172	1	1	0	0
213	13.1265	80.2898	43	1	1	0	0
214	13.0617	80.2639	111	1	0	0	0
215	12.9075	80.2492	196	1	0	0	0
216	13.0292	80.2668	126	1	0	0	0
217	13.0292	80.2668	126	1	0	0	0
218	12.8786	80.2334	198	1	1	0	1
219	12.8786	80.2334	198	1	1	0	0
220	13.0693	80.2667	63	1	0	0	1
221	13.0314	80.2251	140	1	1	0	0
222	13.1254	80.2418	69	1	0	0	0
223	12.9961	80.2496	175	1	0	0	0
224	13.0639	80.2576	61	1	0	0	0
225	13.0502	80.2095	130	1	0	0	0
226	13.0314	80.2251	140	1	0	0	0
227	13.0581	80.2653	115	1	0	0	1
228	12.9075	80.2492	196	1	0	0	0
229	12.9954	80.2559	175	1	0	0	0
230	13.0574	80.2486	111	1	2	0	1
231	13.0248	80.2745	126	1	1	0	1
232	13.0749	80.1901	93	1	0	0	0
233	12.998	80.2514	175	1	0	0	1
234	13.098	80.2375	96	1	1	0	0
235	13.0237	80.2275	142	1	0	0	0
236	13.0398	80.279	125	1	0	0	1
237	13.0237	80.2275	142	1	0	0	1
238	12.9599	80.2435	186	1	1	0	0
239	13.0219	80.1855	157	1	0	1	1
240	13.0316	80.2328	141	1	0	0	0
241	13.0237	80.2275	142	1	0	1	0
242	13.0737	80.2215	106	1	0	0	0
243	13.0214	80.2206	142	1	0	0	1
244	13.0237	80.2275	142	1	1	0	0
245	13.0237	80.2275	142	1	1	0	0
246	12.8971	80.2419	198	1	1	0	0
247	13.0237	80.2275	142	1	0	0	1
248	13.1173	80.2493	44	1	0	0	0
249	12.898	80.2482	198	1	0	1	0
250	12.8784	80.2314	198	1	0	0	0
251	12.8784	80.2314	198	1	0	0	0
252	13.0288	80.261	126	1	0	0	0
253	13.0266	80.2755	126	1	0	0	0
254	12.9901	80.257	181	1	1	0	0
255	12.8806	80.2157	198	1	0	0	1
256	13.0889	80.2578	58	1	2	0	0
257	13.0588	80.2699	63	1	1	0	0
258	12.898	80.2482	198	1	0	1	0
259	12.905	80.2483	198	1	0	0	2
260	13.0588	80.2699	63	1	0	0	0
261	12.898	80.2482	198	1	0	0	0
262	13.0353	80.1616	151	1	0	0	1
263	12.8786	80.2334	198	1	0	0	0
264	13.0892	80.2903	60	1	0	0	2
265	12.9833	80.2182	178	1	0	0	0
266	12.9833	80.2182	178	1	0	0	0
267	13.0606	80.2598	111	1	1	0	0
268	13.0237	80.2275	142	1	0	0	0
269	12.8684	80.2193	200	1	0	0	1
270	13.1266	80.2781	40	1	0	0	0
271	13.1274	80.2668	37	1	1	0	0
272	13.0237	80.2275	142	1	1	0	0
273	12.9221	80.2303	197	1	0	1	2
274	12.9842	80.2592	182	1	0	2	2
275	13.0478	80.2749	120	1	0	0	1
276	12.9842	80.2592	182	1	0	0	0
277	13.1274	80.2668	37	1	0	0	1
278	12.9846	80.223	178	1	0	0	0
279	13.0815	80.2548	104	1	1	0	1
280	12.9064	80.2352	197	1	0	0	1
281	13.0656	80.2422	110	1	0	0	0
282	12.9011	80.2315	197	1	1	0	0
283	12.9227	80.2236	189	1	0	0	0
284	12.9842	80.2592	182	1	1	0	0
285	12.9842	80.2592	182	1	0	1	0
286	13.1129	80.2271	66	1	0	0	0
287	13.0237	80.2275	142	1	0	0	0
288	13.037	80.2669	123	1	0	0	0
289	13.0877	80.2105	100	1	0	0	0
290	13.0877	80.2105	100	1	0	0	0
291	13.0625	80.2634	111	1	0	0	1
292	12.9842	80.2592	182	1	0	0	0
293	13.1274	80.2668	37	1	0	0	1
294	12.9842	80.2592	182	1	0	0	0
295	13.051	80.192	128	1	1	1	1
296	13.143	80.2963	39	1	0	0	0
297	13.0645	80.2345	110	1	0	0	0
298	13.0896	80.2788	59	1	1	0	0
299	12.9964	80.2119	174	1	0	0	0
300	13.0662	80.2324	112	1	0	0	0
301	13.0314	80.2251	140	1	0	0	0
302	13.0554	80.2495	111	1	0	0	0
303	13.0288	80.261	126	1	0	0	1
304	12.9546	80.2097	188	1	0	0	0
305	13.0734	80.2563	61	1	0	0	0
306	13.089	80.26	58	1	0	0	0
307	13.0288	80.261	126	1	0	0	0
308	13.0314	80.2251	140	1	0	0	0
309	13.0896	80.2788	59	1	0	0	0
310	13.0374	80.2737	125	1	1	0	1
311	13.0248	80.2745	126	1	1	0	1
312	12.9426	80.2366	194	1	0	0	1
313	13.0355	80.2647	123	1	1	0	0
314	13.1252	80.2942	43	1	0	0	1
315	13.1081	80.2373	69	1	0	0	0
316	13.1323	80.279	38	1	0	0	1
317	13.0072	80.2097	160	1	0	1	0
318	13.0327	80.2644	124	1	0	0	1
319	13.0478	80.2749	120	1	0	0	0
320	13.1287	80.294	43	1	0	0	2
321	13.0178	80.2702	173	1	0	0	0
322	12.9635	80.2459	185	1	0	0	1
323	13.0282	80.2606	126	1	0	0	1
324	12.9635	80.2459	185	1	0	0	0
325	13.0237	80.2275	142	1	0	0	0
326	13.0355	80.2647	123	1	1	1	1
327	13.0808	80.2857	60	1	0	0	0
328	13.0077	80.2587	176	2	1	0	1
329	13.0433	80.2487	118	2	0	0	1
330	13.0707	80.2545	61	2	0	0	0
331	13.0892	80.2903	60	2	0	0	2
332	13.0026	80.2039	160	2	0	0	2
333	13.0892	80.2903	60	2	0	0	0
334	13.0288	80.261	126	2	0	0	0
335	13.0588	80.2699	115	2	1	3	1
336	13.0141	80.2328	171	2	0	0	2
337	13.0824	80.2816	59	2	0	0	1
338	13.0616	80.2623	111	2	0	0	0
339	12.9842	80.2592	182	2	0	0	0
340	12.9842	80.2592	182	2	0	0	0
341	12.9842	80.2592	182	2	0	0	2
342	12.9865	80.2429	180	2	0	0	1
343	13.1266	80.2935	43	2	0	0	2
344	13.1276	80.2901	40	2	2	2	2
345	13.0146	80.2494	175	2	0	0	0
346	12.9914	80.2469	180	3	0	1	2
347	13.1172	80.2493	44	3	1	0	0
348	13.0611	80.2513	111	3	3	0	4
349	13.0877	80.2897	60	1	0	1	2

## Sheet: During disaster
ID	Latitude	Longitude	ward_no	anger	disgust	fear	sadness
1	13.0976	80.1939	88	0	1	1	1
2	13.0666	80.2658	63	0	0	0	1
3	13.0301	80.2288	171	1	0	0	1
4	12.9907	80.2171	174	1	0	0	0
5	12.9907	80.2171	174	1	0	1	0
6	13.0083	80.213	174	0	1	0	0
7	13.0335	80.2409	117	1	1	1	0
8	13.0335	80.2409	117	0	0	1	0
9	13.0335	80.2409	117	0	0	0	1
10	13.032	80.2348	141	0	0	0	1
11	13.0433	80.2487	118	0	1	0	1
12	13.0299	80.2089	138	0	0	0	1
13	13.1261	80.2123	64	1	0	1	1
14	13.089	80.26	58	0	0	1	1
15	13.0559	80.201	129	0	0	1	1
16	13.0433	80.2487	118	0	0	0	1
17	13.0169	80.2052	170	0	0	1	1
18	13.0433	80.2487	118	1	1	1	0
19	13.0324	80.2402	117	0	0	1	1
20	13.0035	80.2076	160	1	1	0	1
21	13.1196	80.2591	36	1	0	0	0
22	13.1513	80.2306	30	1	0	0	0
23	13.1127	80.2696	46	1	1	1	1
24	13.0435	80.2487	118	1	0	1	1
25	12.9822	80.2154	177	0	1	1	1
26	13.0433	80.2487	118	1	0	0	0
27	12.9822	80.2154	177	1	1	0	1
28	12.9833	80.2182	178	1	1	1	0
29	12.9822	80.2154	177	0	0	0	1
30	12.9828	80.2184	178	0	0	1	0
31	12.9833	80.2182	178	0	1	0	0
32	12.9907	80.2664	181	0	0	1	1
33	13.0312	80.2421	122	0	0	0	1
34	12.9907	80.2664	181	0	0	0	1
35	13.0433	80.2339	136	0	0	1	0
36	13.0433	80.2487	118	1	0	0	0
37	13.0433	80.2487	118	1	1	0	0
38	13.0511	80.2118	130	0	0	1	0
39	13.0312	80.2421	122	1	1	1	0
40	12.9907	80.2664	181	0	0	1	0
41	13.0507	80.2564	111	1	0	2	1
42	12.9942	80.2162	174	0	0	1	1
43	13.1274	80.2668	37	1	0	0	1
44	13.1274	80.2668	37	1	1	1	1
45	12.9907	80.2171	174	1	1	1	1
46	13.0872	80.2619	58	0	0	1	0
47	13.0872	80.2619	58	1	1	1	1
48	13.0423	80.1995	137	0	0	1	1
49	13.0606	80.2598	111	1	0	0	1
50	13.0335	80.2409	117	1	1	1	1
51	12.9982	80.2166	174	0	1	0	1
52	12.9982	80.2166	174	1	0	0	0
53	13.0213	80.223	142	0	1	0	1
54	13.0353	80.1549	150	0	1	1	1
55	13.0511	80.2118	130	0	0	1	1
56	13.0353	80.1549	150	1	0	1	0
57	13.0353	80.1549	150	0	0	1	0
58	13.1236	80.2323	66	1	1	1	0
59	13.0335	80.2409	117	0	0	1	0
60	13.0351	80.2421	117	0	1	1	1
61	12.9907	80.2171	174	0	0	1	0
62	12.9907	80.2171	174	0	1	0	0
63	12.9907	80.2171	174	1	0	1	1
64	13.0326	80.2394	117	0	0	1	0
65	13.0353	80.1549	150	0	0	1	1
66	13.0353	80.1549	150	1	1	1	1
67	13.0343	80.244	122	0	0	1	1
68	13.0343	80.244	122	0	0	0	1
69	13.0343	80.244	122	0	0	0	1
70	12.9982	80.2166	174	0	0	1	0
71	13.0433	80.2487	118	0	0	0	1
72	12.9779	80.2231	178	1	0	0	0
73	12.9975	80.2073	174	0	0	0	1
74	13.0433	80.2487	118	0	1	0	0
75	12.9975	80.2073	174	0	0	1	0
76	12.9975	80.2073	174	0	1	0	0
77	13.0433	80.2487	118	1	0	1	0
78	13.0611	80.2513	111	1	0	2	1
79	13.0611	80.2513	111	0	0	1	1
80	12.9982	80.2166	174	0	0	1	0
81	13.0546	80.2568	111	0	0	1	1
82	13.0316	80.2328	141	1	1	0	0
83	13.0316	80.2328	141	1	0	2	1
84	13.0316	80.2328	141	1	0	0	0
85	13.1127	80.2696	46	0	1	1	1
86	13.1127	80.2696	46	0	0	1	0
87	13.0141	80.2328	171	0	0	0	1
88	13.0941	80.2588	76	0	0	0	1
89	13.0606	80.2598	111	0	0	1	0
90	13.0145	80.2099	170	0	1	0	0
91	13.0433	80.2487	118	1	0	2	1
92	13.1214	80.2816	38	0	0	0	1
93	13.0675	80.2588	27	0	0	1	0
94	13.0744	80.259	27	0	0	0	1
95	13.068	80.2663	63	0	0	1	0
96	13.0675	80.2588	27	1	1	0	0
97	13.0714	80.2637	27	0	1	0	0
98	13.0716	80.2578	27	0	0	1	0
99	13.0716	80.2578	27	0	1	2	1
100	13.0716	80.2578	27	0	0	1	0
101	13.0677	80.2551	27	2	1	2	0
102	13.1274	80.2668	37	2	1	2	2
103	13.0602	80.2374	110	1	0	1	0
104	13.0646	80.237	110	1	0	1	0
105	13.0489	80.1978	129	0	0	0	1
106	13.0651	80.2522	111	1	1	0	0
107	13.0677	80.2551	27	1	1	1	1
108	13.0597	80.2425	113	0	0	0	1
109	13.0602	80.2374	110	0	1	2	2
110	13.0617	80.2639	111	1	0	1	0
111	13.0475	80.2654	119	0	1	0	0
112	13.0677	80.2551	27	0	0	1	0
113	13.0662	80.2324	112	0	0	1	0
114	13.0752	80.2709	62	0	0	1	0
115	13.0724	80.2552	27	0	0	1	1
116	13.0752	80.2709	62	1	0	0	0
117	13.0681	80.2553	27	1	1	0	0
118	13.0666	80.2658	63	0	0	0	1
119	13.0757	80.2404	107	0	0	0	1
120	13.0723	80.2366	107	1	0	0	1
121	13.0744	80.259	27	0	0	1	0
122	13.0723	80.2366	107	0	0	1	0
123	12.9949	80.2598	181	1	0	0	0
124	13.0677	80.2551	27	0	0	0	1
125	13.0752	80.2709	62	1	0	0	0
126	13.0752	80.2709	62	1	0	0	0
127	13.1005	80.2599	73	0	0	0	1
128	13.0693	80.2416	107	0	0	1	0
129	13.0693	80.2416	107	0	0	0	1
130	13.0693	80.2416	107	0	0	1	0
131	13.0677	80.2551	27	1	0	1	1
132	13.0554	80.2495	111	0	0	0	1
133	13.0554	80.2495	111	1	1	0	0
134	13.0349	80.1591	151	0	2	1	1
135	13.0349	80.1591	151	0	0	1	1
136	13.0349	80.1591	151	1	0	1	0
137	13.064	80.2352	110	0	0	1	0
138	13.064	80.2352	110	0	0	1	1
139	13.0639	80.2576	27	1	1	1	0
140	13.0349	80.1591	151	0	0	1	0
141	13.0349	80.1591	151	1	1	0	0
142	13.0349	80.1591	151	0	0	1	1
143	12.9014	80.2218	197	1	1	1	1
144	13.0489	80.1978	129	1	0	0	0
145	13.0489	80.1978	129	1	0	1	0
146	13.0581	80.2653	115	0	0	0	1
147	13.0502	80.2095	130	0	1	1	0
148	13.0581	80.2653	115	1	0	0	0
149	13.0502	80.2095	130	0	0	1	1
150	13.0581	80.2653	115	0	0	1	1
151	13.0533	80.2497	113	1	1	1	1
152	13.0677	80.2551	27	1	0	0	0
153	12.929	80.231	195	0	0	1	0
154	13.0847	80.2458	103	0	0	1	1
155	12.929	80.231	195	0	1	1	0
156	12.929	80.231	195	1	0	1	1
157	12.929	80.231	195	0	1	0	0
158	13.0515	80.274	120	0	0	0	1
159	13.0515	80.274	120	1	0	0	0
160	12.929	80.231	195	1	1	1	1
161	13.0489	80.1978	129	0	0	1	1
162	13.083	80.2707	58	1	1	0	0
163	13.0749	80.1901	93	0	1	0	0
164	13.083	80.2707	58	1	0	1	1
165	13.083	80.2707	58	0	0	0	2
166	13.0597	80.2664	63	1	1	0	1
167	13.0415	80.175	149	0	1	0	0
168	13.0097	80.2464	172	0	0	1	0
169	13.0588	80.2699	63	1	1	0	0
170	13.0415	80.175	149	0	0	1	1
171	13.0707	80.2545	27	1	0	1	1
172	13.0749	80.2543	27	1	0	0	0
173	13.0749	80.2543	27	0	0	1	1
174	13.0562	80.2409	110	1	1	0	0
175	13.0783	80.2407	103	0	1	0	0
176	13.0707	80.2545	27	0	0	1	0
177	13.1005	80.2599	73	0	1	0	0
178	13.0598	80.2664	63	1	0	0	0
179	13.0915	80.2511	75	0	0	1	0
180	13.0549	80.2346	110	1	0	0	0
181	13.0682	80.2269	106	0	0	1	0
182	13.0662	80.2328	110	1	0	1	0
183	13.0548	80.25	111	0	0	1	1
184	13.1005	80.2599	73	0	0	1	0
185	13.0749	80.1901	93	1	1	1	0
186	13.0879	80.2153	100	0	0	1	0
187	13.0941	80.2588	76	0	0	1	0
188	13.0707	80.2545	27	0	0	1	0
189	13.0597	80.2425	113	1	0	0	0
190	13.0855	80.2642	58	1	1	1	1
191	13.083	80.2707	58	2	2	2	2
192	13.083	80.2707	58	0	1	1	0
193	13.0639	80.2576	27	0	0	1	1
194	13.0915	80.2511	75	0	0	0	1
195	13.0855	80.2642	58	0	0	0	1
196	13.0301	80.2088	138	0	0	1	0
197	13.143	80.2963	39	1	0	1	1
198	13.1214	80.2816	38	0	0	0	1
199	13.091	80.2694	58	2	1	2	2
200	13.143	80.2963	39	0	0	0	1
201	13.1063	80.2863	52	0	0	2	1
202	13.1214	80.2816	38	1	1	1	1
203	13.0824	80.2816	59	0	1	1	0
204	13.0871	80.2878	60	1	0	1	0
205	13.0763	80.2539	27	1	0	0	0
206	13.1252	80.2942	43	1	1	1	1
207	13.1266	80.2935	43	1	1	1	1
208	13.1266	80.2935	43	0	0	1	0
209	13.1252	80.2942	43	1	0	1	0
210	13.1275	80.2917	43	1	0	1	1
211	13.1266	80.2781	41	0	0	0	1
212	13.1254	80.2918	43	0	0	0	1
213	13.1275	80.2917	43	0	0	0	1
214	13.1265	80.2914	43	1	1	1	1
215	13.0808	80.2857	60	1	1	1	1
216	13.1275	80.2917	43	1	1	0	0
217	13.0808	80.2857	60	0	0	0	1
218	13.1385	80.2944	39	0	1	0	0
219	13.1275	80.2917	43	0	1	0	1
220	13.0984	80.2801	55	0	0	1	0
221	13.1287	80.294	43	0	0	1	1
222	13.1402	80.248	34	0	0	1	1
223	13.0818	80.2757	59	0	0	1	1
224	13.0896	80.2788	59	1	0	1	0
225	13.0808	80.2857	60	0	1	1	1
226	13.0832	80.283	60	0	0	1	0
227	13.091	80.2694	58	1	1	1	2
228	13.0122	80.2235	171	0	1	1	0
229	13.0026	80.2039	160	0	0	1	0
230	13.0225	80.1839	157	0	0	1	1
231	13.0815	80.1848	93	0	0	1	0
232	13.085	80.1713	91	0	0	0	1
233	13.022	80.1614	156	0	1	1	0
234	13.022	80.1614	156	0	0	1	1
235	13.0299	80.2089	138	0	1	1	0
236	13.0299	80.2089	138	0	0	0	1
237	13.0299	80.2089	138	0	0	0	1
238	13.0463	80.2595	118	0	0	0	1
239	13.0463	80.2595	118	0	0	0	1
240	13.0108	80.2204	174	0	0	0	1
241	13.0459	80.257	118	0	0	1	1
242	13.0375	80.2616	123	1	1	1	1
243	13.0677	80.2551	27	4	3	4	2
244	13.0112	80.2591	176	1	0	2	1
245	13.0375	80.2616	123	1	0	2	0
246	13.0282	80.2606	126	0	0	1	0
247	13.0282	80.2606	126	1	0	0	0
248	13.1274	80.2668	37	1	0	2	1
249	12.9501	80.2405	193	3	2	2	2
250	12.9901	80.257	181	0	0	1	0
251	12.9866	80.2462	180	1	0	1	0
252	13.0154	80.2034	170	1	1	1	1
253	13.041	80.2376	136	0	0	0	1
254	13.0521	80.208	130	1	0	0	0
255	13.0521	80.208	130	0	0	0	1
256	13.0941	80.2588	76	0	1	0	1
257	13.0165	80.2736	173	0	0	0	1
258	13.0364	80.2627	123	1	1	1	1
259	12.9901	80.257	181	1	1	2	0
260	12.9866	80.2462	180	1	0	0	0
261	12.9901	80.257	181	1	0	1	1
262	13.037	80.2669	123	0	0	1	1
263	13.0006	80.2498	175	1	1	1	1
264	13.0589	80.2652	111	0	0	1	1
265	12.9937	80.2624	181	0	0	0	1
266	13.0006	80.2498	175	0	0	0	1
267	13.0067	80.2564	175	1	0	0	0
268	13.0067	80.2564	175	0	0	1	0
269	12.9921	80.2521	175	1	0	1	2
270	12.9934	80.2568	181	0	0	1	0
271	12.9921	80.2521	175	1	0	1	0
272	12.9934	80.2568	181	0	0	1	0
273	12.9921	80.2521	175	0	1	1	0
274	12.9949	80.2598	181	0	0	0	1
275	13.0185	80.2519	173	0	1	1	1
276	13.0319	80.2773	125	1	1	0	0
277	13.0185	80.2519	173	0	0	1	0
278	13.064	80.2352	110	0	0	2	0
279	13.0315	80.2722	124	1	1	0	1
280	13.0087	80.2722	176	0	0	1	1
281	13.0087	80.2722	176	0	0	0	1
282	13.0087	80.2722	176	0	0	1	0
283	13.0087	80.2722	176	0	0	1	1
284	13.0087	80.2722	176	0	0	1	0
285	13.0245	80.2643	126	0	0	1	1
286	13.0245	80.2643	126	0	0	1	0
287	13.0554	80.2796	116	1	0	0	0
288	13.0554	80.2796	116	0	0	1	1
289	13.0554	80.2796	116	1	1	1	0
290	13.0612	80.2666	63	0	0	1	1
291	13.0142	80.2482	175	0	0	1	0
292	13.0612	80.2666	63	0	0	0	1
293	12.9544	80.2426	186	0	0	1	0
294	13.0364	80.2677	124	1	0	1	0
295	13.0324	80.2692	124	0	1	0	0
296	13.0364	80.2677	124	0	0	0	1
297	13.0364	80.2677	124	1	0	1	1
298	13.0364	80.2677	124	1	0	1	0
299	13.0496	80.2474	113	0	0	0	1
300	13.0475	80.261	119	0	1	0	0
301	13.0496	80.2474	113	1	1	1	1
302	13.0312	80.255	123	1	0	0	0
303	13.0496	80.2474	113	1	0	1	1
304	13.0719	80.2568	27	7	4	12	9
305	13.0263	80.2657	126	0	0	1	0
306	13.0712	80.2745	59	1	0	1	2
307	12.9896	80.2481	180	0	0	0	1
308	13.0592	80.2788	114	0	0	0	1
309	13.0592	80.2788	114	0	0	1	1
310	13.0592	80.2788	114	0	0	1	2
311	13.0209	80.27	173	0	0	1	0
312	13.0209	80.27	173	0	0	1	0
313	12.9679	80.2587	183	0	1	0	0
314	12.9705	80.2632	183	0	0	1	0
315	13.2197	80.3198	2	1	1	1	1
316	13.1172	80.2155	65	1	1	0	1
317	13.1129	80.2271	66	1	1	1	2
318	13.0869	80.2205	101	0	0	1	1
319	13.0433	80.2487	118	0	0	0	1
320	13.1137	80.2362	68	0	0	0	1
321	13.1165	80.2544	45	0	1	0	1
322	13.1081	80.2373	69	2	2	2	2
323	13.1081	80.2373	69	0	1	0	0
324	13.1254	80.2418	69	1	1	1	0
325	13.0862	80.2486	103	0	0	1	1
326	13.0858	80.251	104	0	1	0	1
327	13.1051	80.2136	95	1	0	1	0
328	13.1289	80.2486	35	0	1	0	1
329	13.1254	80.2418	69	0	0	1	0
330	13.1254	80.2418	69	1	0	0	0
331	13.064	80.2352	110	0	0	1	2
332	13.1137	80.2362	68	1	1	0	0
333	13.0968	80.2511	75	0	0	1	0
334	13.1137	80.2362	68	0	0	1	1
335	13.1129	80.2271	66	0	1	0	0
336	13.0954	80.2038	95	1	2	0	0
337	13.1226	80.2317	66	0	0	1	0
338	13.0889	80.2578	58	1	0	0	1
339	13.1082	80.2479	70	1	1	0	1
340	13.111	80.2398	69	0	0	1	1
341	13.1181	80.215	64	0	0	1	1
342	13.1181	80.215	64	1	0	0	0
343	13.1181	80.215	64	1	0	1	1
344	13.0905	80.2669	78	1	0	2	1
345	13.1181	80.215	64	1	1	1	1
346	13.111	80.2505	70	0	1	0	0
347	13.1161	80.2443	69	0	0	1	0
348	13.111	80.2505	70	0	0	1	0
349	13.1161	80.2443	69	1	1	1	0
350	13.1161	80.2443	69	1	0	1	0
351	13.1161	80.2443	69	1	1	1	1
352	13.11	80.2084	65	0	0	0	1
353	13.111	80.2505	70	1	0	2	1
354	13.1112	80.2656	46	1	1	1	1
355	12.9759	80.2311	179	0	0	1	1
356	13.0555	80.2639	150	0	0	0	1
357	13.0643	80.1695	115	0	1	0	1
358	13.0643	80.1695	147	0	0	1	1
359	13.0643	80.1695	147	1	0	1	0
360	13.0237	80.2275	142	1	1	1	1
361	13.0237	80.2275	142	0	0	0	1
362	13.0097	80.2464	172	1	0	0	0
363	13.0214	80.2206	142	1	1	0	0
364	13.0214	80.2206	142	1	0	0	0
365	13.0535	80.1669	147	0	0	1	1
366	13.135	80.212	26	1	0	0	0
367	12.9731	80.2196	178	1	1	0	0
368	12.9731	80.2196	179	1	1	1	1
369	13.0237	80.2275	142	1	0	0	0
370	13.0314	80.2251	140	0	0	1	0
371	13.0314	80.2251	140	0	0	1	0
372	13.0314	80.2251	140	0	0	2	1
373	13.0314	80.2251	140	0	0	1	0
374	13.0314	80.2251	140	0	0	0	1
375	13.0377	80.1599	151	0	0	0	1
376	13.0902	80.171	86	0	1	0	1
377	13.0314	80.2251	140	0	0	0	1
378	13.114	80.1531	85	1	1	2	1
379	13.0214	80.2206	142	0	1	1	0
380	13.0314	80.2251	140	0	0	1	0
381	13.0353	80.1616	151	0	0	0	1
382	13.1736	80.2925	6	0	0	2	2
383	13.0247	80.2167	142	0	0	0	1
384	13.0197	80.2138	170	0	1	0	1
385	13.0197	80.2138	170	0	0	1	1
386	13.0237	80.2275	142	0	0	1	0
387	13.0254	80.2248	171	0	0	0	1
388	13.0096	80.2361	171	0	0	0	1
389	13.0096	80.2361	171	0	0	1	0
390	13.0096	80.2361	171	0	0	0	1
391	13.0197	80.2138	170	0	0	0	1
392	13.0214	80.2206	142	1	0	0	1
393	13.0214	80.2206	142	1	0	1	1
394	13.0314	80.2251	140	1	1	1	1
395	13.0096	80.2361	171	1	0	0	0
396	13.1645	80.3036	8	0	0	1	1
397	13.0247	80.2167	142	1	1	1	1
398	13.0237	80.2275	142	0	0	0	1
399	13.0197	80.2138	170	1	1	2	0
400	13.0197	80.2138	170	1	0	1	1
401	13.0197	80.2138	170	0	1	0	0
402	13.0258	80.2753	126	0	1	0	1
403	12.9167	80.2295	197	0	1	0	0
404	12.9167	80.2295	197	1	1	1	1
405	12.9227	80.2236	189	1	0	0	1
406	12.9227	80.2236	189	0	0	0	1
407	12.9167	80.2295	197	0	0	0	1
408	13.008	80.2081	170	0	0	0	1
409	12.9092	80.2329	197	1	0	1	1
410	13.0489	80.1978	129	0	0	1	0
411	12.9014	80.2218	197	0	0	1	1
412	12.9092	80.2329	197	1	0	0	0
413	13.144	80.2922	39	1	1	1	1
414	12.9014	80.2218	197	0	0	1	1
415	12.9735	80.2494	183	0	0	0	1
416	12.9221	80.2303	197	0	0	1	0
417	12.9221	80.2303	197	1	0	0	0
418	12.9221	80.2303	197	1	0	1	2
419	12.9221	80.2303	197	1	0	1	0
420	13.008	80.2081	170	1	2	1	1
421	13.008	80.2081	170	0	1	0	0
422	12.8684	80.2193	200	2	2	2	2
423	12.8684	80.2193	200	0	0	0	1
424	13.143	80.2963	39	0	0	0	1
425	12.9769	80.2134	178	1	1	1	1
426	13.1274	80.2668	37	1	0	0	0
427	12.9014	80.2218	197	0	0	1	1
428	13.092	80.2116	100	0	1	0	0
429	12.9014	80.2218	197	2	0	1	1
430	12.9014	80.2218	197	0	1	0	0
431	12.9014	80.2218	197	0	0	1	1
432	12.9544	80.2426	186	0	1	0	1
433	12.9014	80.2218	197	0	0	0	1
434	12.9738	80.2493	183	0	0	2	0
435	12.9738	80.2493	183	0	0	0	1
436	12.8677	80.2259	200	0	0	0	1
437	12.9014	80.2218	197	0	0	0	1
438	12.9227	80.2236	189	0	2	0	0
439	12.8677	80.2259	200	1	1	1	1
440	12.8677	80.2259	200	1	1	1	1
441	12.8677	80.2259	200	0	0	1	1
442	12.9227	80.2236	189	1	1	1	1
443	12.9227	80.2236	189	0	0	1	0
444	12.9736	80.2491	183	0	0	0	1
445	12.9709	80.2469	184	0	1	0	0
446	12.969	80.2005	169	0	1	0	0
447	12.9104	80.2266	197	0	1	0	0
448	12.9104	80.2266	197	1	0	1	1
449	12.9104	80.2266	197	0	1	0	1
450	12.9227	80.2236	189	0	1	1	0
451	12.9227	80.2236	189	1	1	1	1
452	12.9104	80.2266	197	0	0	2	2
453	12.9712	80.2125	169	0	0	1	1
454	12.9712	80.2125	169	0	0	0	1
455	12.9014	80.2218	197	0	0	1	1
456	12.9014	80.2218	197	1	0	1	0
457	12.9014	80.2218	197	0	0	1	1
458	13.0139	80.1897	158	0	0	0	1
459	13.0139	80.1897	158	2	0	4	1
460	12.9014	80.2218	197	1	1	2	3
461	13.0139	80.1897	158	0	0	2	1
462	12.9544	80.2432	186	0	1	0	0
463	12.9544	80.2432	186	1	1	0	0
464	12.9014	80.2218	197	0	0	1	1
465	12.9056	80.2423	198	0	0	0	1
466	12.9014	80.2218	197	1	0	1	1
467	12.9336	80.2583	196	2	1	0	0
468	12.9336	80.2583	196	1	0	0	0
469	12.922	80.2409	197	0	0	1	1
470	12.9104	80.2356	197	1	0	2	1
471	12.9104	80.2356	197	1	0	0	0
472	12.9336	80.2583	196	1	0	1	0
473	12.9104	80.2356	197	1	0	0	0
474	12.9104	80.2356	197	1	0	0	0
475	12.9237	80.2236	189	0	0	1	0
476	12.9237	80.2236	189	1	1	1	1
477	12.9014	80.2218	197	0	0	1	0
478	12.9198	80.2282	197	1	2	1	2
479	12.9198	80.2282	197	1	1	2	2
480	12.9437	80.2358	193	0	1	0	0
481	12.9198	80.2282	197	0	0	1	1
482	12.8749	80.2291	200	0	0	1	1
483	12.8749	80.2291	200	0	0	1	0
484	12.9014	80.2218	197	0	0	2	1
485	12.9014	80.2218	197	0	0	1	1
486	12.9014	80.2218	197	0	0	1	1
487	12.8705	80.22	200	1	1	1	1
488	12.8705	80.22	200	0	0	1	1
489	12.8705	80.22	200	0	0	2	0
490	12.8657	80.2199	200	1	1	1	1
491	12.8657	80.2199	200	1	0	1	0
492	12.9099	80.2278	197	1	0	1	1
493	12.872	80.2465	199	0	0	1	0
494	12.872	80.2465	199	1	1	1	1
495	12.9056	80.2423	198	0	0	1	0
496	12.9014	80.2218	197	0	0	1	1
497	12.953	80.2357	193	1	0	0	0
498	12.9014	80.2218	197	0	0	1	1
499	12.953	80.2357	193	0	0	0	1
500	12.934	80.2477	196	1	0	1	1
501	12.934	80.2477	196	2	1	1	1
502	12.9395	80.2312	194	1	0	0	0
503	13.014	80.1939	158	0	0	2	1
504	12.9271	80.2398	195	0	0	0	1
505	12.9271	80.2398	195	0	0	0	1
506	12.9271	80.2398	195	0	0	0	1
507	12.9014	80.2218	197	1	0	0	0
508	12.9271	80.2398	195	3	1	3	2
509	12.9482	80.2375	193	0	0	0	1
510	13.0606	80.2598	111	0	0	0	1
511	12.9539	80.259	192	1	1	1	1
512	12.9539	80.259	192	0	0	0	1
513	13.0639	80.2576	27	1	1	0	1
514	12.9497	80.2496	192	1	1	1	1
515	12.9782	80.2232	179	1	0	0	0
516	12.9406	80.2493	193	1	0	0	0
517	12.9406	80.2493	193	1	1	1	1
518	12.9418	80.2555	192	0	0	1	1
519	12.8786	80.2334	198	1	1	0	0
520	12.9406	80.2493	193	1	0	0	0
521	12.9406	80.2493	193	0	0	2	2
522	12.9406	80.2493	193	0	1	0	0
523	13.051	80.192	128	0	1	0	0
524	12.9797	80.1898	167	0	0	1	0
525	12.9797	80.1898	167	1	0	0	0
526	12.9797	80.1898	167	1	0	0	0
527	12.9797	80.1898	167	1	1	1	1
528	12.9797	80.1898	167	0	0	1	0
529	12.9797	80.1898	167	0	0	1	1
530	12.9756	80.2313	179	0	0	1	0
531	12.9756	80.2313	179	0	0	2	2
532	13.0427	80.2519	118	1	1	1	0
533	13.0437	80.2173	132	1	1	0	1
534	13.2197	80.3198	2	1	0	1	1
535	13.2197	80.3198	2	2	2	3	2
536	13.2197	80.3198	2	0	1	0	0
537	13.1559	80.2782	7	0	0	1	1
538	13.1559	80.2782	7	2	1	1	2
539	13.1559	80.2782	7	1	0	2	0
540	13.1022	80.197	95	1	0	0	0
541	13.0689	80.232	107	1	1	0	1
542	13.0749	80.1901	93	0	0	1	1
543	13.0606	80.2598	111	0	0	1	0
544	13.0857	80.2626	58	0	0	1	0
545	13.1159	80.2187	65	1	1	1	1
546	13.0573	80.2312	112	0	0	1	0
547	12.9014	80.2218	197	0	0	1	1
548	13.0357	80.2159	132	0	0	0	1
549	12.9797	80.1898	167	1	0	1	0

## Sheet: Post disaster
ID	Latitude	Longitude	ward_no	anger	disgust	fear	sadness
1	13.0281	80.2557	123	0	0	0	1
2	13.1026	80.1997	95	0	1	0	0
3	12.9592	80.2558	185	0	1	0	1
4	13.0437	80.1979	137	0	0	0	1
5	13.0335	80.2409	117	1	0	1	1
6	13.0335	80.2409	117	0	1	0	0
7	12.9959	80.2674	176	0	0	1	0
8	13.032	80.2348	141	0	0	0	1
9	13.0433	80.2487	118	1	1	1	1
10	13.0614	80.2483	111	0	1	1	0
11	13.0335	80.2409	117	1	2	0	1
12	13.0419	80.1992	137	0	0	0	1
13	12.9853	80.233	174	1	1	0	1
14	12.9703	80.2191	179	0	0	0	1
15	13.0108	80.2204	174	2	1	2	0
16	12.9833	80.2182	178	1	0	2	1
17	13.0324	80.2402	117	0	0	1	1
18	13.1127	80.2696	46	1	0	0	0
19	13.0035	80.2076	160	1	0	1	0
20	13.1266	80.2935	43	0	0	0	1
21	13.0433	80.2487	118	1	1	0	1
22	13.0433	80.2487	118	0	0	0	1
23	13.0392	80.2244	135	0	0	0	1
24	12.966	80.2007	188	3	1	1	1
25	13.0511	80.2118	130	0	1	0	1
26	13.0312	80.2421	122	0	0	0	1
27	13.0335	80.2409	117	1	0	0	0
28	13.0466	80.2431	117	0	1	0	0
29	13.0312	80.2421	122	0	0	0	1
30	13.1274	80.2668	37	0	0	0	1
31	13.01	80.2501	175	1	1	2	1
32	13.0433	80.2487	118	1	0	0	1
33	13.0452	80.2408	117	0	0	0	1
34	13.0433	80.2487	118	1	0	0	0
35	12.9975	80.2073	174	1	1	0	0
36	13.0433	80.2487	118	0	1	0	0
37	13.0646	80.225	109	0	0	1	0
38	13.0639	80.2479	111	0	0	0	1
39	13.0744	80.259	61	0	0	0	1
40	13.0707	80.2545	61	0	1	0	1
41	13.0707	80.2545	61	0	0	0	1
42	13.0716	80.2578	61	1	1	0	1
43	13.0532	80.2484	113	0	0	0	1
44	13.0639	80.2479	111	1	1	0	1
45	13.0226	80.1759	156	0	0	0	1
46	13.0489	80.1978	129	0	0	0	1
47	13.0597	80.2425	113	1	1	0	0
48	13.0597	80.2425	113	0	0	0	1
49	13.0917	80.2057	99	0	0	0	1
50	13.0475	80.2654	119	1	1	0	0
51	13.0752	80.2709	62	0	0	0	1
52	13.0855	80.2642	58	0	0	0	1
53	13.0677	80.2551	61	1	0	2	0
54	13.0744	80.259	61	0	0	0	1
55	13.0693	80.2416	107	2	0	0	0
56	13.0554	80.2495	111	0	0	0	1
57	13.0349	80.1591	151	1	0	0	1
58	13.0839	80.235	103	0	0	0	1
59	13.064	80.2352	110	1	0	0	0
60	13.064	80.2352	110	0	1	0	0
61	13.0677	80.2551	61	0	0	0	1
62	13.0489	80.1978	129	1	0	0	0
63	13.0581	80.2653	115	0	0	0	1
64	13.0589	80.2652	111	1	0	0	1
65	12.929	80.231	195	1	0	0	0
66	13.0993	80.2627	77	0	0	0	1
67	13.0928	80.2559	78	1	0	0	0
68	13.0679	80.2711	63	0	1	0	0
69	13.0749	80.2543	61	0	0	0	1
70	13.0534	80.2496	113	0	0	1	1
71	13.0783	80.2407	103	0	1	0	0
72	13.0474	80.1993	129	0	0	0	1
73	13.0677	80.2551	61	0	1	0	1
74	13.0549	80.2346	110	0	0	0	1
75	13.0502	80.2095	130	0	1	0	0
76	13.0517	80.2122	130	0	0	0	1
77	13.0548	80.25	111	0	0	0	1
78	13.0475	80.1973	129	0	0	1	0
79	13.0679	80.2711	63	0	0	1	0
80	13.0789	80.2624	61	1	0	0	0
81	13.0879	80.2153	100	1	0	1	1
82	13.0855	80.2642	58	0	0	1	1
83	13.1214	80.2816	38	0	1	0	1
84	13.091	80.2694	58	0	0	0	1
85	13.143	80.2963	39	1	1	0	2
86	13.143	80.2963	39	0	0	1	0
87	12.9167	80.2295	197	0	0	0	1
88	13.0697	80.2848	60	0	0	0	1
89	13.1254	80.2918	43	0	0	0	1
90	13.022	80.1614	156	0	0	1	0
91	13.037	80.2669	123	0	1	0	0
92	13.0468	80.2666	119	0	0	0	1
93	13.0299	80.2089	138	0	0	0	1
94	13.0463	80.2595	118	0	1	0	0
95	13.0068	80.258	176	0	1	0	2
96	13.038	80.264	123	0	0	0	1
97	13.0112	80.2591	176	0	0	0	1
98	13.0305	80.2614	124	0	1	0	0
99	13.0589	80.2652	111	1	1	2	0
100	13.0464	80.2326	136	0	0	0	1
101	12.9907	80.2171	174	0	0	0	1
102	13.0644	80.2833	114	0	0	0	1
103	12.993	80.267	181	0	0	0	1
104	12.993	80.267	181	1	0	1	0
105	12.9905	80.2665	181	1	0	1	1
106	13.0301	80.2644	124	2	1	2	2
107	13.0301	80.2644	124	0	1	0	0
108	13.0068	80.258	176	0	0	1	0
109	13.0392	80.259	119	0	0	0	1
110	12.9866	80.2462	180	0	1	0	0
111	12.9949	80.2598	181	0	1	0	0
112	13.0006	80.2498	175	0	0	0	1
113	13.0057	80.2029	160	0	0	0	1
114	13.0067	80.2564	175	0	0	0	2
115	13.0456	80.265	119	1	0	1	0
116	13.0315	80.2722	124	0	0	0	1
117	13.0608	80.2544	111	0	1	0	1
118	12.9949	80.2598	181	0	0	0	1
119	13.1102	80.2735	53	1	0	0	0
120	13.1129	80.2271	66	1	1	0	1
121	13.1172	80.2155	65	0	1	0	0
122	13.0994	80.2685	72	1	1	1	1
123	13.0869	80.2205	101	1	0	0	0
124	13.0653	80.2629	63	0	0	0	1
125	13.1081	80.2373	69	0	0	0	1
126	13.1081	80.2373	69	0	0	0	1
127	12.9869	80.2096	177	0	0	0	2
128	13.0826	80.2103	100	0	0	0	1
129	13.1089	80.2728	53	0	0	0	1
130	13.0534	80.1668	147	0	1	0	1
131	13.0096	80.2361	171	1	1	0	1
132	13.0247	80.2167	142	1	1	0	1
133	13.0237	80.2275	142	0	0	0	1
134	13.0353	80.1616	151	1	0	2	0
135	13.0819	80.2764	59	1	1	2	2
136	13.0353	80.1616	151	4	5	6	5
137	12.9014	80.2218	197	0	0	0	1
138	12.9227	80.2236	189	0	0	0	1
139	13.0714	80.2637	61	0	0	0	1
140	12.9014	80.2218	197	0	1	0	0
141	13.008	80.2081	170	0	1	0	1
142	12.9014	80.2218	197	0	0	0	1
143	12.9227	80.2236	189	0	0	0	1
144	12.9092	80.2329	197	0	1	0	0
145	12.9092	80.2329	197	0	0	1	1
146	12.9227	80.2236	189	0	0	1	0
147	13.144	80.2922	39	1	1	0	2
148	12.9014	80.2218	197	0	0	1	0
149	12.9221	80.2303	197	0	1	1	0
150	13.008	80.2081	170	0	0	0	1
151	13.008	80.2081	170	0	1	0	0
152	12.9769	80.2134	178	1	0	0	0
153	12.9014	80.2218	197	0	0	1	1
154	12.9014	80.2218	197	0	0	0	1
155	13.11	80.2061	94	0	0	0	2
156	13.1254	80.2918	43	2	0	0	0
157	13.0465	80.2094	129	1	0	0	0
158	12.9014	80.2218	197	0	1	0	1
159	12.9014	80.2218	197	0	1	0	0
160	12.9544	80.2426	186	1	0	1	1
161	12.9014	80.2218	197	2	1	0	0
162	12.9014	80.2218	197	1	0	0	0
163	12.9544	80.2426	186	1	1	0	1
164	12.9544	80.2426	186	0	1	0	0
165	12.9227	80.2236	189	1	1	3	0
166	12.9227	80.2236	189	1	0	0	1
167	13.0677	80.2551	61	1	0	0	0
168	12.9014	80.2218	197	0	0	0	1
169	12.8677	80.2259	200	0	1	0	0
170	13.0608	80.2512	111	0	0	0	1
171	12.9736	80.2491	183	2	1	0	0
172	12.9736	80.2491	183	0	0	0	1
173	12.969	80.2005	169	1	1	0	2
174	12.9104	80.2266	197	0	1	0	0
175	12.9641	80.2139	169	0	1	0	1
176	12.9712	80.2125	169	0	1	0	0
177	12.9641	80.2139	169	0	0	0	1
178	12.9569	80.2553	185	0	0	1	1
179	13.0579	80.2347	110	0	0	0	1
180	12.9544	80.2432	186	0	0	0	1
181	12.9014	80.2218	197	0	0	0	1
182	12.9014	80.2218	197	0	0	0	1
183	12.9831	80.218	178	0	0	0	1
184	12.9544	80.2432	186	0	0	0	1
185	12.9056	80.2423	198	0	0	0	1
186	12.9336	80.2583	196	0	1	0	0
187	12.922	80.2409	197	1	0	0	0
188	12.9014	80.2218	197	0	0	0	1
189	12.8749	80.2291	200	0	1	0	0
190	12.9014	80.2218	197	0	0	0	1
191	13.0299	80.2089	138	1	0	0	1
192	13.0928	80.2105	100	0	0	0	1
193	13.0465	80.2094	129	1	0	0	0
194	13.0247	80.1772	154	0	1	0	1
195	12.9964	80.2119	174	0	0	0	1
196	13.0533	80.2343	113	0	1	0	1
197	13.2197	80.3198	2	0	1	0	1
198	13.0473	80.1927	128	0	0	0	1
199	13.0968	80.2511	75	0	1	0	1
200	13.0133	80.2277	171	0	0	0	1
201	12.8929	80.2318	197	1	1	1	1
202	12.905	80.2358	197	0	1	1	0
203	12.8929	80.2318	197	2	2	0	1
