# Supplementary material for: Spatio-temporal distribution of negative emotions on Twitter during floods in Chennai, India, in 2015: a post hoc analysis
Source: Int J Health Geogr. 2020 May 28;19:19. doi: 10.1186/s12942-020-00214-4 (PMC7254639; doi:10.1186/s12942-020-00214-4)
Supplement: Supplementary file 2 — Additional file 2. Negative emotion tweet count and rates at ward level. [file 12942_2020_214_MOESM2_ESM.xlsx]

## Sheet: Pre disaster
Ward number	Zone Number	Zone Name	Count of tweets						Rates
			Total Tweet	Negative emotion (Combined)	Anger	Disgust	Fear	Sad	Negative Emotion (combined)	Anger	Disgust	Fear	Sad
2	I	THIRUVOTTIYUR	1	0	0	0	0	0	0	0	0	0	0
30	III	MADHAVARAM	2	0	0	0	0	0	0	0	0	0	0
35	IV	TONDIARPET	6	1	0	0	0	1	0.214286	0.142857	0.0535714	0.0178571	0.073508
36	IV	TONDIARPET	3	0	0	0	0	0	0.225	0.15	0.05	0.025	0.1
37	IV	TONDIARPET	16	6	4	1	1	3	0.185714	0.0857143	0.0142857	0.0285714	0.114286
38	IV	TONDIARPET	12	2	1	0	0	2	0.190801	0.102564	0.025641	0.0384615	0.129029
39	IV	TONDIARPET	17	1	1	0	0	0	0.120482	0.0843373	0.0202448	0.00462606	0.0746239
41	IV	TONDIARPET	6	2	1	1	1	2	0.131579	0.0921053	0.0390154	0.0710383	0.12511
43	IV	TONDIARPET	41	5	4	1	0	4	0.125	0.09375	0.0283935	0.00296443	0.0960097
44	IV	TONDIARPET	12	2	2	1	0	0	0.15	0.1	0.05	0	0.0208333
45	IV	TONDIARPET	3	0	0	0	0	0	0.216216	0.162162	0.0540541	0.027027	0.0810811
46	IV	TONDIARPET	3	0	0	0	0	0	0.291667	0.166667	0.0416667	0.0416667	0.166667
58	V	ROYAPURAM	52	6	2	1	1	4	0.117647	0.0495356	0.0240495	0.0185759	0.0694496
59	V	ROYAPURAM	56	8	4	2	2	5	0.14876	0.0702479	0.0330579	0.0289256	0.0867769
60	V	ROYAPURAM	38	8	5	0	3	5	0.182609	0.0956522	0.026087	0.0434783	0.104348
61	V	ROYAPURAM	122	13	5	1	2	6	0.115218	0.0509026	0.0162257	0.0110803	0.0597012
62	V	ROYAPURAM	8	0	0	0	0	0	0.123596	0.0561798	0.0337079	0.0224719	0.0786517
63	V	ROYAPURAM	62	8	4	3	1	5	0.12963	0.0578704	0.0351218	0.0138889	0.0740741
65	VI	THIRU-VI-KA-NAGAR	7	2	0	1	0	2	0.2	0.0333333	0.0666667	0.0333333	0.153061
66	VI	THIRU-VI-KA-NAGAR	11	2	1	1	0	0	0.181818	0.030303	0.0909091	0	0.099238
68	VI	THIRU-VI-KA-NAGAR	10	1	0	1	0	1	0.15	0.075	0.075	0	0.025
69	VI	THIRU-VI-KA-NAGAR	16	3	2	1	0	0	0.163636	0.0909091	0.0727273	0	0.0545455
73	VI	THIRU-VI-KA-NAGAR	9	0	0	0	0	0	0.0833333	0.0277778	0.0213675	0	0.0277778
74	VI	THIRU-VI-KA-NAGAR	2	0	0	0	0	0	0.163636	0.0727273	0.0545455	0	0.0807692
75	VI	THIRU-VI-KA-NAGAR	9	0	0	0	0	0	0.0551033	0.0408163	0.0168067	0	0.0378007
76	VI	THIRU-VI-KA-NAGAR	5	1	0	1	0	0	0.117241	0.0482759	0.0307174	0.0206897	0.0689655
77	VI	THIRU-VI-KA-NAGAR	11	2	1	0	0	1	0.0807446	0.0217391	0.0123153	0	0.0217391
78	VI	THIRU-VI-KA-NAGAR	12	0	0	0	0	0	0.115789	0.0421053	0.0224482	0.0105263	0.0622297
85	VII	AMBATTUR	1	0	0	0	0	0	0	0	0	0	0
86	VII	AMBATTUR	9	0	0	0	0	0	0	0	0	0	0
90	VII	AMBATTUR	2	1	0	0	0	1	0.235294	0.0779221	0	0.0588235	0.159091
93	VII	AMBATTUR	3	2	2	0	0	0	0.375	0.25	0	0	0.125
94	VIII	ANNANAGAR	1	0	0	0	0	0	0.176471	0	0.0588235	0.0588235	0.117647
95	VIII	ANNANAGAR	8	1	0	0	1	0	0.219512	0.0731707	0.0487805	0.0487805	0.121951
96	VIII	ANNANAGAR	6	2	1	1	0	1	0.195652	0.108696	0.0434783	0.0434783	0.0434783
99	VIII	ANNANAGAR	3	0	0	0	0	0	0.178571	0.0714286	0	0.0714286	0.0645161
100	VIII	ANNANAGAR	14	3	2	0	1	1	0.2	0.114286	0.0285714	0.0571429	0.0571429
103	VIII	ANNANAGAR	7	2	0	0	0	2	0.166541	0.0112994	0.0112994	0	0.166541
104	VIII	ANNANAGAR	6	2	1	1	0	2	0.111428	0.031746	0.0292573	0.0119048	0.104826
106	VIII	ANNANAGAR	2	1	1	0	0	0	0.178185	0.136016	0.011976	0.0153846	0.0461538
107	VIII	ANNANAGAR	42	1	0	0	0	1	0.0821239	0.0288262	0.0172716	0.00668896	0.0501272
108	VIII	ANNANAGAR	2	0	0	0	0	0	0.205882	0.0882353	0.0588235	0.0294118	0.027027
109	IX	TEYNAMPET	4	2	0	1	0	1	0.190922	0.0309021	0.0493894	0	0.0531915
110	IX	TEYNAMPET	39	6	2	2	0	3	0.148945	0.0631579	0.0476048	0.00150981	0.0789474
111	IX	TEYNAMPET	77	13	7	6	0	7	0.126464	0.0515222	0.049281	0.00680559	0.0725995
112	IX	TEYNAMPET	5	1	1	0	0	0	0.166667	0.0555556	0.0555556	0.0138889	0.0555556
113	IX	TEYNAMPET	12	3	1	0	0	2	0.176136	0.0738636	0.0568182	0.0160957	0.0965909
114	IX	TEYNAMPET	21	5	2	1	0	2	0.157658	0.0720721	0.027027	0.031029	0.103604
115	IX	TEYNAMPET	34	3	1	0	0	3	0.172285	0.071161	0.0561798	0.0143374	0.101124
116	IX	TEYNAMPET	11	3	0	0	1	3	0.20362	0.0619999	0.0263158	0.0299906	0.131579
117	IX	TEYNAMPET	9	2	1	0	1	1	0.167598	0.0558659	0.0335196	0.0335196	0.100559
118	IX	TEYNAMPET	39	7	2	2	3	4	0.174107	0.0714286	0.0535714	0.0459995	0.107143
119	IX	TEYNAMPET	13	3	1	2	1	1	0.182482	0.0656934	0.0510949	0.0364964	0.116788
120	IX	TEYNAMPET	10	4	2	1	0	2	0.188406	0.057971	0.052881	0.0289855	0.130435
121	IX	TEYNAMPET	1	0	0	0	0	0	0.188034	0.0854701	0.0683761	0.017094	0.128205
122	IX	TEYNAMPET	8	1	0	0	0	1	0.20438	0.109489	0.0510949	0.0291971	0.116788
123	IX	TEYNAMPET	40	8	3	2	1	6	0.216495	0.101082	0.0618557	0.0309278	0.128866
124	IX	TEYNAMPET	26	4	2	2	0	3	0.211722	0.113622	0.0597015	0.00746269	0.141791
125	IX	TEYNAMPET	27	3	2	1	0	3	0.194979	0.134758	0.0638298	0	0.138298
126	IX	TEYNAMPET	40	14	10	3	0	7	0.228298	0.166261	0.0596026	0.00662252	0.139073
127	X	KODAMBAKKAM	1	0	0	0	0	0	0.10593	0.0750429	0.0166667	0.0333333	0.0488372
128	X	KODAMBAKKAM	10	1	1	1	1	1	0.0238095	0.0238095	0.0238095	0.0238095	0.0238095
129	X	KODAMBAKKAM	24	0	0	0	0	0	0.0958904	0.0273973	0.0410959	0.0410959	0.0273973
130	X	KODAMBAKKAM	20	3	1	1	1	0	0.107692	0.0314815	0.0307692	0.0307692	0.0153846
132	X	KODAMBAKKAM	13	3	0	1	1	1	0.152998	0.0378788	0.03125	0.0416667	0.0137091
134	X	KODAMBAKKAM	2	0	0	0	0	0	0.127907	0.0465116	0.0232558	0.0232558	0.0581395
136	X	KODAMBAKKAM	26	2	0	0	1	1	0.108696	0.0250174	0	0.0434783	0.0434783
137	X	KODAMBAKKAM	2	0	0	0	0	0	0.02	0.02	0.02	0.02	0.02
138	X	KODAMBAKKAM	12	0	0	0	0	0	0.107143	0	0.0357143	0.0178571	0.0535714
140	X	KODAMBAKKAM	25	6	5	1	2	0	0.244444	0.17037	0.0518519	0.0444444	0.0740741
141	X	KODAMBAKKAM	4	1	1	0	0	0	0.17757	0.115011	0.0280374	0.046729	0.0560748
142	X	KODAMBAKKAM	58	16	12	3	2	6	0.228571	0.175943	0.05	0.0357143	0.0785714
145	XI	VALASARAVAKKAM	2	0	0	0	0	0	0.333333	0.333333	0	0	0
147	XI	VALASARAVAKKAM	6	1	0	0	0	1	0.125	0.0625	0	0	0.125
149	XI	VALASARAVAKKAM	2	0	0	0	0	0	0.105263	0.0526316	0.0526316	0.0526316	0.105263
150	XI	VALASARAVAKKAM	5	1	0	0	0	1	0.166667	0.0833333	0	0	0.166667
151	XI	VALASARAVAKKAM	7	1	1	0	0	1	0.15	0.05	0	0	0.15
156	XII	ALANDUR	1	0	0	0	0	0	0.25	0.125	0	0.0625	0.25
157	XII	ALANDUR	8	3	1	0	1	3	0.4	0.1	0.0172414	0.1	0.4
160	XII	ALANDUR	7	2	2	0	1	1	0.0892434	0.152251	0.00833333	0.0641115	0.0583333
167	XII	ALANDUR	5	0	0	0	0	0	0.0714286	0	0.0714286	0	0
169	XIV	PERUNGUDI	7	1	0	1	0	0	0.138889	0.0694444	0.0416667	0	0.0555556
170	XIII	ADYAR	27	3	0	1	0	2	0.131315	0.0307146	0.0277778	0.0131823	0.0740741
171	XIII	ADYAR	30	7	5	2	1	3	0.191022	0.140558	0.0343511	0.0229008	0.0725191
172	XIII	ADYAR	28	6	3	2	1	3	0.17099	0.0878474	0.0342292	0.0174372	0.102326
173	XIII	ADYAR	18	3	2	1	0	2	0.238095	0.126984	0.047619	0.010582	0.153439
174	XIII	ADYAR	82	5	1	0	0	4	0.133143	0.0291575	0.0283401	0.0055999	0.0769231
175	XIII	ADYAR	38	10	4	0	0	7	0.222222	0.0972222	0.0416667	0.0277778	0.152778
176	XIII	ADYAR	17	3	2	1	0	3	0.228571	0.0857143	0.0380952	0.0174577	0.161905
177	XIII	ADYAR	4	0	0	0	0	0	0.0972222	0.0345729	0.0192593	0	0.0555556
178	XIII	ADYAR	47	8	4	2	0	4	0.10303	0.0501138	0.028408	0	0.0484848
179	XIII	ADYAR	11	1	1	0	0	0	0.109091	0.0643752	0.0121212	0.00395257	0.0606061
180	XIII	ADYAR	11	2	2	0	1	2	0.18873	0.127682	0.0251972	0.0286087	0.106838
181	XIII	ADYAR	32	8	1	2	2	5	0.28125	0.08825	0.046875	0.0390625	0.164062
182	XIII	ADYAR	30	13	9	3	2	4	0.306667	0.2401	0.0666667	0.0666667	0.146667
183	XIV	PERUNGUDI	2	0	0	0	0	0	0.333333	0.254902	0.0588235	0.0588235	0.137255
186	XIV	PERUNGUDI	7	1	1	1	0	0	0.233333	0.166667	0.0333333	0.0576923	0.0666667
188	XIV	PERUNGUDI	8	1	1	0	0	0	0.15	0.0875	0.0375	0	0.05
189	XIV	PERUNGUDI	6	1	1	0	0	0	0.173516	0.0821918	0.0365297	0.0183205	0.105023
193	XV	SOZHINGANALLUR	9	3	1	0	2	1	0.25	0.166667	0.0208333	0.0735611	0.0833333
194	XV	SOZHINGANALLUR	11	2	1	0	0	2	0.243902	0.121951	0	0.072655	0.097561
195	XV	SOZHINGANALLUR	8	1	0	0	0	1	0.1875	0.0833333	0.0347222	0.0277778	0.125
196	XV	SOZHINGANALLUR	7	3	2	0	1	0	0.210744	0.11298	0.0371901	0.052568	0.128099
197	XV	SOZHINGANALLUR	112	20	8	5	3	15	0.20614	0.097804	0.0394737	0.0263158	0.122807
198	XV	SOZHINGANALLUR	95	22	15	4	2	12	0.219828	0.121177	0.0431034	0.0258621	0.134032
200	XV	SOZHINGANALLUR	12	3	1	1	0	3	0.247788	0.150442	0.0442478	0.0176991	0.179159

## Sheet: During disaster
Ward number	Zone Number	Zone Name	Count of tweets						Rates
			Total Tweet	Negative emotion (Combined)	Anger	Disgust	Fear	Sad	Negative Emotion (combined)	Anger	Disgust	Fear	Sad
2	I	THIRUVOTTIYUR	11	4	3	3	3	3	0.333333	0.25	0.25	0.25	0.25
30	III	MADHAVARAM	6	1	1	0	0	0	0.333333	0.214286	0	0.0833333	0.0833333
35	IV	TONDIARPET	2	1	0	1	0	1	0.367347	0.244898	0.163265	0.244898	0.183673
36	IV	TONDIARPET	1	1	1	0	0	0	0.32	0.274241	0.16	0.12	0.24
37	IV	TONDIARPET	13	5	5	2	3	4	0.327869	0.219623	0.147541	0.196721	0.262295
38	IV	TONDIARPET	13	3	1	1	1	3	0.274194	0.152393	0.0967742	0.145161	0.225806
39	IV	TONDIARPET	13	5	2	2	2	4	0.278481	0.139241	0.113924	0.164557	0.21519
41	IV	TONDIARPET	5	0	0	0	0	0	0.279412	0.132353	0.117647	0.147059	0.220588
43	IV	TONDIARPET	37	11	6	5	7	8	0.290909	0.145455	0.127273	0.163636	0.218182
44	IV	TONDIARPET	6	0	0	0	0	0	0.395349	0.209302	0.209302	0.232558	0.162791
45	IV	TONDIARPET	3	1	0	1	0	1	0.357143	0.238095	0.190476	0.214286	0.238095
46	IV	TONDIARPET	9	4	2	3	4	3	0.384615	0.269231	0.230769	0.269231	0.307692
58	V	ROYAPURAM	42	14	8	7	10	10	0.241153	0.137248	0.0956539	0.152162	0.145744
59	V	ROYAPURAM	29	4	2	1	4	2	0.172607	0.0802478	0.0515082	0.127716	0.108575
60	V	ROYAPURAM	19	5	2	2	4	3	0.22777	0.0588235	0.0441176	0.193287	0.141374
61	V	ROYAPURAM	161	27	13	10	18	12	0.176202	0.0882307	0.0644037	0.114635	0.0840418
62	V	ROYAPURAM	8	4	3	0	1	0	0.277654	0.181611	0.0534792	0.116851	0.093069
63	V	ROYAPURAM	70	8	3	2	2	5	0.153021	0.0637235	0.0443722	0.0813328	0.0893144
65	VI	THIRU-VI-KA-NAGAR	11	3	2	2	1	3	0.307692	0.230769	0.134615	0.173077	0.206234
66	VI	THIRU-VI-KA-NAGAR	16	4	2	3	3	1	0.319149	0.185295	0.148936	0.1909	0.177849
68	VI	THIRU-VI-KA-NAGAR	8	3	1	1	1	2	0.346939	0.183673	0.183673	0.244898	0.122449
69	VI	THIRU-VI-KA-NAGAR	21	10	6	5	8	3	0.333333	0.166667	0.166667	0.203704	0.148148
73	VI	THIRU-VI-KA-NAGAR	9	3	0	1	1	1	0.288889	0.037037	0.0888889	0.133333	0.133333
74	VI	THIRU-VI-KA-NAGAR	2	0	0	0	0	0	0.344828	0.0921053	0.137931	0.224138	0.137931
75	VI	THIRU-VI-KA-NAGAR	13	3	0	0	2	1	0.255814	0.0232558	0.0697674	0.116279	0.139535
76	VI	THIRU-VI-KA-NAGAR	5	0	0	0	0	0	0.251765	0.111111	0.10101	0.171717	0.161616
77	VI	THIRU-VI-KA-NAGAR	6	3	0	1	1	2	0.243902	0.0243902	0.0487805	0.121951	0.121951
78	VI	THIRU-VI-KA-NAGAR	8	1	1	0	1	1	0.278481	0.113924	0.113924	0.177215	0.189873
85	VII	AMBATTUR	2	1	1	1	1	1	0.2	0.214286	0.2	0.214286	0.2
86	VII	AMBATTUR	8	1	0	1	0	1	0.272727	0.0434783	0.181818	0.0434783	0.272727
90	VII	AMBATTUR	4	0	0	0	0	0	0.182073	0.137931	0.0921006	0.0966284	0.03003
93	VII	AMBATTUR	5	4	1	2	3	1	0.544	0.0769231	0.153846	0.317647	0.0769231
94	VIII	ANNANAGAR	2	0	0	0	0	0	0.25	0.178571	0.132592	0.0887586	0.112821
95	VIII	ANNANAGAR	13	3	3	1	1	0	0.195652	0.108696	0.101216	0.0828265	0.0247191
96	VIII	ANNANAGAR	1	0	0	0	0	0	0.32	0.18	0.14	0.22	0.0775087
99	VIII	ANNANAGAR	3	0	0	0	0	0	0.147059	0.0882353	0.0588235	0.0588235	0
100	VIII	ANNANAGAR	11	2	0	1	1	0	0.189189	0.0810811	0.0540541	0.108108	0.00706714
103	VIII	ANNANAGAR	7	3	0	1	2	2	0.366667	0.0666667	0.1	0.166667	0.233333
104	VIII	ANNANAGAR	5	1	0	1	0	1	0.220262	0.0948617	0.0790514	0.142292	0.128702
106	VIII	ANNANAGAR	3	1	0	0	1	0	0.314286	0.0571429	0.0571429	0.171429	0.142857
107	VIII	ANNANAGAR	15	7	2	1	3	4	0.265642	0.0977444	0.0639098	0.154135	0.135446
108	VIII	ANNANAGAR	1	0	0	0	0	0	0.321429	0.0357143	0.0357143	0.25	0.107143
109	IX	TEYNAMPET	1	0	0	0	0	0	0.384615	0.134615	0.0576923	0.269231	0.134615
110	IX	TEYNAMPET	29	10	5	2	8	3	0.30719	0.124183	0.0653595	0.20915	0.163399
111	IX	TEYNAMPET	45	14	6	2	9	9	0.275799	0.108536	0.06	0.15506	0.157884
112	IX	TEYNAMPET	3	2	0	0	2	0	0.333333	0.111111	0.0555556	0.259259	0.111111
113	IX	TEYNAMPET	29	6	4	2	3	5	0.313953	0.145349	0.0813953	0.19186	0.174419
114	IX	TEYNAMPET	18	3	0	0	2	3	0.172957	0.0603319	0.0384615	0.099469	0.108974
115	IX	TEYNAMPET	12	4	1	0	1	3	0.277385	0.096216	0.0546726	0.102193	0.159196
116	IX	TEYNAMPET	8	3	2	1	2	1	0.307161	0.154255	0.025	0.125	0.2
117	IX	TEYNAMPET	30	8	2	3	7	4	0.312849	0.150838	0.0893855	0.178771	0.173184
118	IX	TEYNAMPET	39	16	8	5	6	9	0.287958	0.13089	0.0837696	0.157068	0.172775
119	IX	TEYNAMPET	13	2	0	2	0	0	0.321149	0.155556	0.1	0.122222	0.177778
120	IX	TEYNAMPET	2	2	1	0	0	1	0.305556	0.126667	0.0833333	0.0833333	0.138889
121	IX	TEYNAMPET	1	0	0	0	0	0	0.193973	0.125	0.0875	0.0875	0.0861002
122	IX	TEYNAMPET	10	5	1	1	2	4	0.321739	0.112429	0.0782609	0.182609	0.173913
123	IX	TEYNAMPET	23	5	4	2	4	3	0.32716	0.123457	0.104938	0.185185	0.166667
124	IX	TEYNAMPET	25	6	4	2	3	3	0.237996	0.131579	0.0789474	0.137156	0.105263
125	IX	TEYNAMPET	16	1	1	1	0	0	0.167239	0.113208	0.0754717	0.0722997	0.0943396
126	IX	TEYNAMPET	11	6	1	1	4	2	0.345665	0.117647	0.0823529	0.232376	0.117647
127	X	KODAMBAKKAM	3	0	0	0	0	0	0.193466	0.0491803	0.0584131	0.11783	0.0655738
128	X	KODAMBAKKAM	8	1	0	1	0	0	0.208333	0.0416667	0.0416667	0.125	0.104167
129	X	KODAMBAKKAM	25	6	2	0	4	3	0.213333	0.0533333	0.04	0.12	0.12
130	X	KODAMBAKKAM	19	6	1	1	4	3	0.258065	0.0645161	0.0322581	0.176479	0.129032
132	X	KODAMBAKKAM	13	2	1	1	0	2	0.329268	0.0609756	0.0487805	0.183355	0.182927
134	X	KODAMBAKKAM	1	0	0	0	0	0	0.30137	0.0958904	0.0684932	0.246575	0.109589
136	X	KODAMBAKKAM	10	2	0	0	1	1	0.285714	0.060741	0.0816327	0.183673	0.142857
137	X	KODAMBAKKAM	6	1	0	0	1	1	0.303571	0.0535714	0.0357143	0.178571	0.191276
138	X	KODAMBAKKAM	9	5	0	1	2	3	0.327869	0.0819672	0.147541	0.147541	0.229508
140	X	KODAMBAKKAM	16	8	1	1	6	4	0.35	0.135503	0.09	0.228949	0.21
141	X	KODAMBAKKAM	8	4	3	1	1	2	0.353535	0.136881	0.0707071	0.191919	0.20202
142	X	KODAMBAKKAM	38	13	7	5	5	8	0.366071	0.125	0.125	0.15672	0.223214
145	XI	VALASARAVAKKAM	1	0	0	0	0	0	0.434783	0.111111	0.222222	0.333333	0.111111
147	XI	VALASARAVAKKAM	7	4	1	1	3	3	0.541667	0.125	0.166667	0.375	0.333333
149	XI	VALASARAVAKKAM	6	2	0	1	1	1	0.333333	0.047619	0.142857	0.186869	0.186869
150	XI	VALASARAVAKKAM	10	6	2	2	6	5	0.619048	0.190476	0.190476	0.52381	0.428571
151	XI	VALASARAVAKKAM	10	7	2	2	5	4	0.612903	0.16129	0.193548	0.516129	0.419355
156	XII	ALANDUR	3	2	0	1	2	1	0.625	0.125	0.1875	0.5	0.375
157	XII	ALANDUR	3	1	0	0	1	1	0.5	0.0714286	0.0625	0.428571	0.428571
160	XII	ALANDUR	7	2	1	1	1	1	0.26087	0.0869565	0.115304	0.130435	0.131565
167	XII	ALANDUR	17	7	4	1	4	2	0.322581	0.173141	0.0645161	0.16129	0.129032
169	XIV	PERUNGUDI	14	3	0	1	1	2	0.263889	0.125	0.125	0.138889	0.125
170	XIII	ADYAR	33	12	4	7	6	8	0.299465	0.101604	0.106952	0.128342	0.173991
171	XIII	ADYAR	25	8	2	1	2	5	0.317757	0.109749	0.0981308	0.14486	0.178924
172	XIII	ADYAR	9	2	1	0	1	0	0.29375	0.09375	0.0625	0.145314	0.114305
173	XIII	ADYAR	10	5	0	1	4	2	0.406593	0.131868	0.0769231	0.285714	0.198079
174	XIII	ADYAR	75	16	5	5	8	6	0.257919	0.0995475	0.0783211	0.122172	0.106486
175	XIII	ADYAR	20	8	4	2	6	3	0.376344	0.11828	0.0430108	0.268252	0.158317
176	XIII	ADYAR	8	6	1	0	5	4	0.410959	0.109589	0.0547945	0.311558	0.210356
177	XIII	ADYAR	9	3	1	2	1	3	0.217054	0.0775194	0.100775	0.108527	0.126744
178	XIII	ADYAR	31	6	4	5	4	2	0.216495	0.0824742	0.0927835	0.118557	0.103093
179	XIII	ADYAR	21	5	2	0	3	2	0.209424	0.0890052	0.0837696	0.115183	0.0837696
180	XIII	ADYAR	11	3	2	0	1	1	0.261307	0.0854271	0.0502513	0.140704	0.100503
181	XIII	ADYAR	35	11	3	1	7	5	0.337603	0.125	0.0375	0.216172	0.153256
182	XIII	ADYAR	6	0	0	0	0	0	0.307692	0.0769231	0.0307692	0.153846	0.138462
183	XIV	PERUNGUDI	13	6	0	1	2	3	0.281824	0.0376068	0.0512821	0.0769231	0.102564
186	XIV	PERUNGUDI	22	4	1	3	1	1	0.220183	0.0917431	0.119266	0.0917431	0.100917
188	XIV	PERUNGUDI	1	0	0	0	0	0	0.209091	0.0909091	0.1	0.127273	0.1
189	XIV	PERUNGUDI	43	9	4	5	6	5	0.252911	0.14652	0.113553	0.157165	0.136192
193	XV	SOZHINGANALLUR	35	10	5	4	3	5	0.229167	0.125	0.111111	0.111111	0.119875
194	XV	SOZHINGANALLUR	9	1	1	0	0	0	0.255119	0.144	0.12	0.130877	0.11923
195	XV	SOZHINGANALLUR	16	9	3	4	5	6	0.458104	0.1875	0.113636	0.277999	0.307186
196	XV	SOZHINGANALLUR	22	5	5	2	3	2	0.360208	0.192708	0.114583	0.196741	0.19219
197	XV	SOZHINGANALLUR	86	45	20	9	32	32	0.488544	0.185393	0.117978	0.335707	0.346399
198	XV	SOZHINGANALLUR	11	3	1	1	1	1	0.405241	0.2	0.109091	0.294927	0.252894
200	XV	SOZHINGANALLUR	39	13	6	5	11	10	0.315789	0.140351	0.122807	0.245614	0.210526

## Sheet: Post disaster
Ward number	Zone Number	Zone Name	Count of tweets						Rates
			Total Tweet	Negative emotion (Combined)	Anger	Disgust	Fear	Sad	Negative Emotion (combined)	Anger	Disgust	Fear	Sad
2	I	THIRUVOTTIYUR	9	1	0	1	0	1	0	0	0	0	0
30	III	MADHAVARAM	6	0	0	0	0	0	0	0	0	0	0
35	IV	TONDIARPET	2	0	0	0	0	0	0.09375	0	0	0	0.09375
36	IV	TONDIARPET	1	0	0	0	0	0	0.0416667	0	0	0	0.0416667
37	IV	TONDIARPET	12	1	0	0	0	1	0.0731707	0.0243902	0.0243902	0	0.0487805
38	IV	TONDIARPET	12	1	0	1	0	1	0.128205	0.0383944	0.0769231	0.025641	0.102564
39	IV	TONDIARPET	11	3	2	2	1	2	0.189189	0.0810811	0.0810811	0.027027	0.135135
41	IV	TONDIARPET	4	0	0	0	0	0	0.0714286	0	0.0357143	0	0.0714286
43	IV	TONDIARPET	14	3	1	0	0	2	0.24	0.12	0.0612813	0.04	0.16
44	IV	TONDIARPET	6	0	0	0	0	0	0.0952381	0	0	0	0.0952381
45	IV	TONDIARPET	3	0	0	0	0	0	0.103448	0.0564175	0.0194175	0.0194175	0.0658436
46	IV	TONDIARPET	5	1	1	0	0	0	0.2	0.128713	0.0173913	0.0173913	0.12
58	V	ROYAPURAM	21	3	0	0	1	3	0.0862745	0.0187843	0.0196078	0.0156863	0.0627451
59	V	ROYAPURAM	23	1	1	1	1	1	0.0982143	0.00892857	0.0178571	0.0267857	0.0803571
60	V	ROYAPURAM	9	1	0	0	0	1	0.0697674	0.0232558	0.0232558	0.0232558	0.0697674
61	V	ROYAPURAM	148	12	4	3	1	9	0.0924092	0.0264026	0.0264026	0.0165017	0.0660066
62	V	ROYAPURAM	8	1	0	0	0	1	0.0860215	0.0107527	0.0215054	0.0322581	0.0645161
63	V	ROYAPURAM	41	3	0	1	1	1	0.0919881	0.0237389	0.0267062	0.0178042	0.0712166
65	VI	THIRU-VI-KA-NAGAR	8	1	0	1	0	0	0.111111	0.0277778	0.0833333	0	0.0275591
66	VI	THIRU-VI-KA-NAGAR	7	1	1	1	0	1	0.0833333	0.0416667	0.0833333	0	0.0416667
68	VI	THIRU-VI-KA-NAGAR	8	0	0	0	0	0	0.12	0.04	0.04	0	0.12
69	VI	THIRU-VI-KA-NAGAR	9	2	0	0	0	2	0.0666667	0	0	0	0.0666667
73	VI	THIRU-VI-KA-NAGAR	18	0	0	0	0	0	0.0371025	0.00337838	0.0184697	0.00337838	0.0371025
74	VI	THIRU-VI-KA-NAGAR	2	0	0	0	0	0	0.0806452	0	0.0322581	0	0.0645161
75	VI	THIRU-VI-KA-NAGAR	14	1	0	1	0	1	0.0416667	0.00961538	0.0208333	0	0.0208333
76	VI	THIRU-VI-KA-NAGAR	4	1	0	0	0	1	0.106861	0.0262357	0.0165945	0.0318777	0.0983992
77	VI	THIRU-VI-KA-NAGAR	3	0	0	0	0	0	0.0688525	0.0174672	0.0232558	0	0.0465116
78	VI	THIRU-VI-KA-NAGAR	4	1	1	0	0	0	0.115385	0.0921053	0.0192308	0.0192308	0.0961538
85	VII	AMBATTUR	1	0	0	0	0	0	0	0	0	0	0
86	VII	AMBATTUR	5	0	0	0	0	0	0	0	0	0	0
90	VII	AMBATTUR	2	0	0	0	0	0	0.0625	0	0.03125	0	0.0277778
93	VII	AMBATTUR	3	0	0	0	0	0	0	0	0	0	0
94	VIII	ANNANAGAR	2	1	0	0	0	1	0.116774	0	0.0714286	0	0.229167
95	VIII	ANNANAGAR	18	1	0	1	0	0	0.155556	0.0222222	0.0444444	0.0222222	0.0529101
96	VIII	ANNANAGAR	1	0	0	0	0	0	0.159091	0.0454545	0.0227273	0.0227273	0.113636
99	VIII	ANNANAGAR	4	1	0	0	0	1	0.131579	0.0263158	0.0263158	0.0263158	0.138889
100	VIII	ANNANAGAR	9	3	1	0	1	3	0.136352	0.0589226	0.0204082	0.0204082	0.192883
103	VIII	ANNANAGAR	11	2	0	1	0	1	0.1	0.0333333	0.0333333	0	0.0333333
104	VIII	ANNANAGAR	6	0	0	0	0	0	0.0925926	0.0259795	0.0231481	0.00925926	0.0648148
106	VIII	ANNANAGAR	9	0	0	0	0	0	0.166667	0.0833333	0	0.037037	0.0555556
107	VIII	ANNANAGAR	10	1	1	0	0	0	0.0986395	0.0306122	0.0306122	0.00684172	0.0646259
108	VIII	ANNANAGAR	2	0	0	0	0	0	0.0577873	0	0.0307692	0.00847458	0.0307692
109	IX	TEYNAMPET	2	1	0	0	1	0	0.105263	0.0350877	0.0175439	0.225	0.0350877
110	IX	TEYNAMPET	31	4	1	1	0	2	0.137755	0.0459184	0.0510204	0.0132625	0.0867347
111	IX	TEYNAMPET	77	9	3	4	2	7	0.107417	0.0358363	0.0383632	0.0153453	0.0716113
112	IX	TEYNAMPET	3	0	0	0	0	0	0.0888889	0.0111111	0.0333333	0.00497512	0.0444444
113	IX	TEYNAMPET	31	5	1	2	1	4	0.145455	0.0545455	0.0636364	0.0272727	0.0954545
114	IX	TEYNAMPET	6	1	0	0	0	1	0.0752688	0.0107527	0.0215054	0.0215054	0.0537634
115	IX	TEYNAMPET	13	1	0	0	0	1	0.125	0.045	0.05	0.025	0.08
116	IX	TEYNAMPET	1	0	0	0	0	0	0.0909091	0	0	0	0.0909091
117	IX	TEYNAMPET	41	7	3	3	2	4	0.133929	0.0401786	0.0491071	0.0178571	0.0892857
118	IX	TEYNAMPET	40	7	4	4	1	4	0.144578	0.0522088	0.060241	0.0281124	0.0963855
119	IX	TEYNAMPET	20	4	2	1	1	2	0.145631	0.0582524	0.0582524	0.0194175	0.0873786
120	IX	TEYNAMPET	2	0	0	0	0	0	0.135135	0.0540541	0.027027	0.027027	0.0810811
121	IX	TEYNAMPET	1	0	0	0	0	0	0.116279	0.0322581	0.0527544	0.0215054	0.0645161
122	IX	TEYNAMPET	12	2	0	0	0	2	0.114504	0.0305344	0.0381679	0.0152672	0.0839695
123	IX	TEYNAMPET	27	3	0	1	0	2	0.155172	0.0574713	0.0689655	0.0287356	0.091954
124	IX	TEYNAMPET	15	4	1	3	1	2	0.163235	0.0126582	0.111093	0.0126582	0.0506329
125	IX	TEYNAMPET	28	0	0	0	0	0	0.0184957	0.0192308	0.0203804	0.0192308	0.0255973
126	IX	TEYNAMPET	8	0	0	0	0	0	0.0527108	0.0113636	0.0312211	0.0113636	0.0449401
127	X	KODAMBAKKAM	5	0	0	0	0	0	0.2	0.0727273	0	0.0363636	0.127273
128	X	KODAMBAKKAM	13	1	0	0	0	1	0.2	0.0666667	0	0.0222222	0.111111
129	X	KODAMBAKKAM	18	6	3	0	1	2	0.236762	0.11	0.0194175	0.00970874	0.0807577
130	X	KODAMBAKKAM	49	3	0	2	0	2	0.0712252	0.00863724	0.0232558	0.0116279	0.0465116
132	X	KODAMBAKKAM	12	0	0	0	0	0	0.0642889	0.0258342	0.0206186	0.0103093	0.0611184
134	X	KODAMBAKKAM	1	0	0	0	0	0	0.116071	0.0357143	0.0357143	0.0178571	0.0714286
136	X	KODAMBAKKAM	32	1	0	0	0	1	0.101327	0.0352941	0.0352941	0.0235294	0.0737355
137	X	KODAMBAKKAM	6	2	0	0	0	2	0.199721	0.0714286	0	0.0178571	0.125
138	X	KODAMBAKKAM	9	2	1	0	0	2	0.128177	0.0365682	0.0322581	0	0.131743
140	X	KODAMBAKKAM	7	0	0	0	0	0	0.0722892	0.0240964	0.0240964	0	0.0722892
141	X	KODAMBAKKAM	9	1	0	0	0	1	0.107814	0.0307692	0.0307692	0.0153846	0.0846154
142	X	KODAMBAKKAM	24	2	1	1	0	2	0.0752688	0.0215054	0.0430108	0	0.0645161
145	XI	VALASARAVAKKAM	1	0	0	0	0	0	0	0	0	0	0
147	XI	VALASARAVAKKAM	6	1	0	1	0	1	0.2	0.15	0.1	0.1	0.15
149	XI	VALASARAVAKKAM	2	0	0	0	0	0	0.0909091	0	0.0454545	0	0.0909091
150	XI	VALASARAVAKKAM	6	0	0	0	0	0	0.176471	0.176471	0.0588235	0.117647	0.117647
151	XI	VALASARAVAKKAM	11	3	3	1	2	2	0.194444	0.121212	0.0833333	0.0833333	0.138889
156	XII	ALANDUR	8	2	0	0	1	1	0.222222	0.100304	0.0740741	0.111111	0.148148
157	XII	ALANDUR	4	0	0	0	0	0	0.111111	0	0.0333333	0.037037	0.0740741
160	XII	ALANDUR	10	2	1	0	1	1	0.0746269	0.0298507	0.0373134	0.0233823	0.0447761
167	XII	ALANDUR	4	0	0	0	0	0	0.173913	0.0434783	0.130435	0	0.130435
169	XIV	PERUNGUDI	18	4	1	3	0	3	0.108434	0.0481928	0.0667634	0.0240964	0.0843373
170	XIII	ADYAR	35	3	0	2	0	2	0.0837696	0.0366492	0.0366492	0.00703937	0.0628272
171	XIII	ADYAR	27	2	1	1	0	2	0.0731707	0.0243902	0.0341463	0.00487805	0.0585366
172	XIII	ADYAR	5	0	0	0	0	0	0.0718232	0.0276243	0.0331492	0.0110497	0.0552486
173	XIII	ADYAR	10	0	0	0	0	0	0.105263	0.00877193	0.0263158	0.0263158	0.0789474
174	XIII	ADYAR	86	5	3	3	1	3	0.0753138	0.0292887	0.0292887	0.0125523	0.0502092
175	XIII	ADYAR	31	3	1	1	1	3	0.104	0.024	0.032	0.04	0.064
176	XIII	ADYAR	21	4	0	1	2	2	0.109091	0.0272727	0.0272727	0.0454545	0.0727273
177	XIII	ADYAR	9	1	0	0	0	1	0.0849673	0.0392157	0.03265	0.0130719	0.0588235
178	XIII	ADYAR	35	3	2	0	1	2	0.0858369	0.0386266	0.0191396	0.0214592	0.0600858
179	XIII	ADYAR	22	1	0	0	0	1	0.0711111	0.0355556	0.0266667	0.0222222	0.0444444
180	XIII	ADYAR	10	1	0	1	0	0	0.0752212	0.0309735	0.0309735	0.0176991	0.0486726
181	XIII	ADYAR	48	5	2	1	2	3	0.111111	0.025641	0.034188	0.042735	0.0683761
182	XIII	ADYAR	7	0	0	0	0	0	0.109589	0.0410959	0.0410959	0.0273973	0.0547945
183	XIV	PERUNGUDI	8	2	1	1	0	1	0.147541	0.025641	0.0769231	0.0187266	0.0986657
186	XIV	PERUNGUDI	21	5	2	2	1	4	0.169023	0.0421053	0.0497348	0.0421053	0.142081
188	XIV	PERUNGUDI	14	1	1	1	1	1	0.101449	0.0434783	0.0500018	0.0289855	0.0724638
189	XIV	PERUNGUDI	49	5	2	1	2	3	0.128675	0.0467626	0.0467626	0.0395683	0.0899281
193	XV	SOZHINGANALLUR	11	0	0	0	0	0	0.126993	0.0412371	0.0515464	0.0412371	0.0647724
194	XV	SOZHINGANALLUR	2	0	0	0	0	0	0.0864198	0.037037	0.0246914	0.0246914	0.037037
195	XV	SOZHINGANALLUR	10	1	1	0	0	0	0.177143	0.0457143	0.0628571	0.0457143	0.0971429
196	XV	SOZHINGANALLUR	9	1	0	1	0	0	0.1875	0.0416667	0.0694444	0.0416667	0.104167
197	XV	SOZHINGANALLUR	105	24	5	9	6	14	0.177778	0.0444444	0.0611111	0.0444444	0.1
198	XV	SOZHINGANALLUR	7	1	0	0	0	1	0.195804	0.034965	0.0839161	0.041958	0.105185
200	XV	SOZHINGANALLUR	22	2	0	2	0	0	0.103448	0	0.0689655	0	0.0184697
